# Supplementary material for: New Benzo[h]quinolin-10-ol Derivatives as Co-sensitizers for DSSCs
Source: Materials (Basel). 2021 Jun 18;14(12):3386. doi: 10.3390/ma14123386 (PMC8234456; doi:10.3390/ma14123386)
Supplement: Supplementary file 1 [file materials-14-03386-s001.zip]

Archive with 1 entries (1 files):
- materials-1238556-supplementary.pdf
